# Supplementary material for: Checkpoint Inhibitor-Associated Scleroderma and Scleroderma Mimics
Source: Pharmaceuticals (Basel). 2023 Feb 8;16(2):259. doi: 10.3390/ph16020259 (PMC9962184; doi:10.3390/ph16020259)
Supplement: Supplementary file 1 [file pharmaceuticals-16-00259-s001.zip]

Archive with 1 entries (1 files):
- pharmaceuticals-2170743-supplementary.pdf
